# Supplementary material for: iTRAQ-Based Proteomics Analyses of Sterile/Fertile Anthers from a Thermo-Sensitive Cytoplasmic Male-Sterile Wheat with Aegilops kotschyi Cytoplasm
Source: Int J Mol Sci. 2018 May 2;19(5):1344. doi: 10.3390/ijms19051344 (PMC5983606; doi:10.3390/ijms19051344)
Supplement: Supplementary file 1 [file ijms-19-01344-s001.zip]

Archive with 12 entries (11 files):
- Figures/
- Figures/Figure 4A.tif
- Figures/Figure 4B.tif
- Figures/Figure 4C.tif
- Figures/Figure 6.tif
- Figures/Figure 7.tif
- Figures/Figure1.jpg
- Figures/Figure2.tif
- Figures/Figure3A.tif
- Figures/Figure3B.tif
- Figures/Figure3C.tif
- Figures/Figure5.tif
